# Supplementary material for: H3.1K27me1 loss confers Arabidopsis resistance to Geminivirus by sequestering DNA repair proteins onto host genome
Source: Nat Commun. 2023 Nov 18;14:7484. doi: 10.1038/s41467-023-43311-1 (PMC10657422; doi:10.1038/s41467-023-43311-1)
Supplement: Supplementary file 4 — Dataset 1 [file 41467_2023_43311_MOESM4_ESM.xlsx]

## Sheet: Sheet2
List of 365 transcripts selected from a total of 4800 DEGs based on the clustering Fig. 2a and Fig. 2b
ID
AT2G25590.1
AT3G50880.1
AT4G25470.1
AT5G20990.2
AT2G46290.1
AT3G05945.1
AT4G16770.1
AT4G02715.1
AT1G01695.1
AT3G10720.1
AT5G27100.1
AT4G06980.1
AT4G29610.1
AT1G22940.1
AT4G12320.1
AT1G59930.1
AT2G11778.1
AT1G08460.2
AT2G24110.1
AT2G07835.1
AT5G55470.1
ATMG00090.1
AT3G21470.1
ATMG00010.1
AT2G04735.1
AT5G45840.2
AT4G29100.2
ATMG00200.1
AT1G03010.1
AT2G43745.1
AT1G04027.1
AT4G26640.7
AT5G60310.1
AT1G16800.2
AT1G25209.1
ATCG00510.1
ATCG00690.1
AT1G62150.1
AT4G21326.1
AT3G13275.1
AT5G34795.1
AT1G64380.1
AT1G45248.2
AT2G12440.1
AT1G78070.1
AT5G52310.1
AT2G26890.1
AT3G08850.1
AT3G01460.1
AT3G28430.1
AT5G15680.1
AT3G27060.1
AT4G34510.1
AT2G15810.1
AT5G29040.1
AT2G01440.1
AT1G05035.1
AT3G19490.1
AT3G27420.1
AT4G13370.1
AT2G32240.1
AT5G01830.1
AT2G46180.1
AT4G02400.1
AT4G18240.1
AT4G13750.1
AT5G63820.1
AT3G09415.1
AT3G50120.1
AT1G04313.1
AT2G40085.1
ATMG00020.1
ATMG00030.1
AT3G55840.1
AT3G60550.1
AT1G20750.1
AT5G27845.1
AT4G30290.1
AT2G15800.1
AT4G25490.1
AT1G52830.1
AT2G42920.1
AT1G51430.1
AT5G63650.1
AT3G18730.1
AT1G22470.1
AT5G12940.1
AT5G02430.1
ATCG00340.1
ATCG00350.1
AT1G01960.1
AT2G11240.1
AT2G22600.1
AT4G01740.1
AT3G43440.1
AT3G56450.1
AT3G25600.1
AT3G28340.1
AT5G59450.1
AT1G03730.1
AT3G23170.1
AT1G54450.1
AT4G19090.1
AT3G00800.1
AT3G02710.1
AT1G15740.1
AT1G16370.1
AT1G06577.1
AT2G00840.1
AT3G07800.1
AT1G60500.1
AT3G27630.1
AT2G18193.1
AT4G11521.1
AT4G02845.1
AT5G02770.1
AT5G11500.1
AT4G36648.1
AT5G02630.1
AT1G27020.1
AT2G34655.1
ATCG00590.1
AT2G18370.1
AT5G07830.1
AT2G47390.1
AT5G61460.1
AT1G15940.1
AT3G01160.1
AT5G16860.1
AT4G02710.1
AT4G02750.1
AT1G77810.2
AT2G31970.1
AT4G16892.1
AT5G46460.1
AT3G02330.1
AT3G11020.1
AT5G61160.1
AT1G09220.1
AT3G47840.1
AT4G16146.1
AT5G61380.1
AT3G26782.1
AT5G24460.1
AT1G76820.1
AT1G08890.1
AT5G23575.1
AT4G14230.1
AT5G54960.1
AT2G19450.1
AT2G22450.1
AT1G20630.1
AT2G46240.1
AT1G53700.1
AT2G18170.1
AT2G37520.1
AT1G07040.1
AT5G18525.1
AT5G04520.1
AT3G45300.1
AT3G49620.1
AT4G37170.1
AT3G29034.1
AT1G30720.1
AT5G64120.1
AT5G00980.1
AT4G30500.1
AT3G63090.1
AT1G63780.1
AT4G29820.1
AT3G12860.1
AT5G52450.1
AT5G17190.1
AT5G39850.1
AT3G09020.1
AT3G48440.1
AT3G29810.1
AT4G32605.1
AT5G01120.1
AT4G17710.1
AT5G41400.1
AT4G23760.1
AT5G38890.1
AT1G14600.1
AT3G47050.1
AT1G13750.1
AT1G30170.1
AT4G22960.1
AT5G60250.1
AT3G58750.1
AT5G07620.1
AT1G66040.1
AT3G54640.1
AT2G26560.1
AT4G15236.1
AT1G14642.1
AT1G17147.1
AT2G29720.1
AT5G54640.1
AT5G59240.1
AT4G25120.1
AT4G25540.1
AT5G51730.1
AT2G34650.1
AT3G05970.1
AT2G33150.1
AT2G42790.1
AT1G23010.1
AT5G51570.1
AT4G24690.1
AT5G65750.1
AT1G53110.1
AT3G52115.1
AT4G26270.1
AT4G36550.1
AT3G02680.1
AT5G56660.1
AT2G22100.1
AT4G23030.1
AT5G07610.1
AT5G51070.1
AT5G48020.1
AT4G18930.1
AT5G37600.1
AT5G38530.1
AT5G48390.1
AT5G49680.2
AT2G47680.1
AT3G45290.1
AT1G71400.1
AT1G16530.1
AT3G18400.1
AT1G62760.1
AT1G22240.1
AT3G26180.1
AT1G16090.1
AT5G52730.1
AT5G57820.1
AT3G50373.1
AT3G61620.2
AT4G30350.1
AT5G06410.1
AT5G12930.1
AT2G22560.1
AT5G45400.1
AT5G61370.1
AT1G62260.1
AT4G21230.1
AT2G39820.1
AT2G00370.1
AT2G37980.1
AT2G06990.1
AT4G19860.1
AT2G31320.1
AT4G25480.1
AT3G44900.1
AT3G47110.1
AT5G63730.1
AT1G17615.1
AT4G23010.3
AT5G15420.1
ATMG01120.1
AT1G55860.1
AT1G80070.1
AT4G15180.1
AT2G17930.1
AT5G23110.1
AT2G07733.1
AT1G54890.1
AT2G42270.1
AT2G41960.1
AT2G48110.1
AT3G59930.1
AT2G07786.1
AT3G08530.1
AT3G27670.1
AT1G68790.1
AT4G13494.1
AT5G28330.1
AT1G73066.1
AT4G36520.1
AT5G16730.1
AT5G44800.1
AT3G15440.1
AT2G33830.2
AT5G41260.1
AT4G30700.1
AT5G44910.1
AT4G21070.1
AT5G08230.1
AT1G23965.1
AT2G21910.1
AT3G23020.1
AT2G33435.1
AT4G27100.2
ATCG00120.1
ATCG00280.1
ATCG00330.1
ATCG00890.1
AT2G24230.1
AT4G07825.1
ATCG00960.1
ATCG01170.1
ATCG00070.1
ATCG01180.1
AT3G11550.1
AT4G17170.1
AT5G57760.1
AT3G03830.1
AT4G14560.1
AT3G15356.1
AT5G08540.1
AT5G02820.1
AT5G18080.1
AT3G10050.1
AT5G44340.1
AT4G33090.1
AT1G75660.1
AT2G25050.1
AT3G01520.1
AT1G63300.1
AT5G10540.1
AT5G62410.1
AT3G58500.1
AT3G19050.1
AT5G11540.1
AT4G22756.1
AT1G19440.1
AT5G56140.1
AT1G24610.1
AT5G17840.1
AT2G34180.1
AT5G45820.1
ATCG00270.1
ATCG00300.1
AT2G21390.1
AT3G11130.1
AT4G39350.1
AT5G56890.1
AT5G24710.1
AT5G62220.1
AT3G07990.1
AT4G00040.1
AT1G72470.1
AT1G62030.1
AT4G34110.1
AT2G26910.1
AT1G20260.1
AT4G33500.1
AT5G45390.1
AT3G05350.1
AT5G06340.1
AT3G28710.1
AT5G02240.1
ATCG00080.1
ATCG00920.1
ATCG00950.1
AT1G62960.1
AT5G32450.1
AT2G25210.1
AT5G01090.1
AT1G76030.1
AT2G42490.1
AT1G21070.1
AT4G04692.1
