# Supplementary material for: H3.1K27me1 loss confers Arabidopsis resistance to Geminivirus by sequestering DNA repair proteins onto host genome
Source: Nat Commun. 2023 Nov 18;14:7484. doi: 10.1038/s41467-023-43311-1 (PMC10657422; doi:10.1038/s41467-023-43311-1)
Supplement: Supplementary file 5 — Dataset 2 [file 41467_2023_43311_MOESM5_ESM.xlsx]

## Sheet: Sheet3
List of genes from Protein-protein interaction (PPI) network in Fig. 2d.
ID
AT3G48190
AT5G40820
AT1G25580
AT5G20850
AT2G06510
AT2G31865
AT4G02390
AT3G07800
AT5G64060
AT5G48720
AT5G24280
AT4G29170
at4g19130
AT1G13330
AT4G37490
AT1G05490
AT4G21070
AT1G20750
AT5G61460
AT2G31320
AT2G17930
AT2G20330
AT4G38560
AT1G08400
AT1G54440
AT1G48580
AT1G51130
AT1G52530
AT1G55915
AT3G02860,
AT1G53025
AT4G05360
AT1G19480
AT5G11470
AT3G51690
AT3G15605
AT1G05910
AT1G72270,
AT1G60783
AT4G36080
AT3G61800
AT4G26630
AT5G07400
AT3G42660
AT1G04650
AT1G48580
AT1G52530
AT1G29630
AT2G07690
AT1G44900
AT1G78650
AT5G22010
AT5G22750
AT2G05635
AT2G16440
AT5G05490
