# Supplementary material for: H3.1K27me1 loss confers Arabidopsis resistance to Geminivirus by sequestering DNA repair proteins onto host genome
Source: Nat Commun. 2023 Nov 18;14:7484. doi: 10.1038/s41467-023-43311-1 (PMC10657422; doi:10.1038/s41467-023-43311-1)
Supplement: Supplementary file 6 — Dataset 3 [file 41467_2023_43311_MOESM6_ESM.xlsx]

## Sheet: Sheet8
List of genes showed decreased RAD51 signal Mock-atxr5 atxr6 vs Mock-Col-0 in Fig. 4h
ID
AT1G01040
AT1G01460
AT1G01470
AT1G01540
AT1G02400
AT1G02405
AT1G02930
AT1G03870
AT1G04570
AT1G05010
AT1G07010
AT1G07020
AT1G07150
AT1G07590
AT1G07600
AT1G07890
AT1G07930
AT1G09940
AT1G10360
AT1G10370
AT1G10400
AT1G10410
AT1G11260
AT1G11270
AT1G11545
AT1G17420
AT1G19310
AT1G19380
AT1G20065
AT1G20070
AT1G20430
AT1G20440
AT1G20450
AT1G20693
AT1G21010
AT1G22800
AT1G22810
AT1G25560
AT1G26630
AT1G26640
AT1G28190
AT1G29390
AT1G29395
AT1G29670
AT1G29680
AT1G30135
AT1G30640
AT1G32700
AT1G32910
AT1G35160
AT1G35210
AT1G50010
AT1G50020
AT1G51090
AT1G51100
AT1G51805
AT1G53510
AT1G55330
AT1G55335
AT1G55325
AT1G56070
AT1G56570
AT1G56580
AT1G61340
AT1G61740
AT1G63500
AT1G64770
AT1G65390
AT1G65410
AT1G65960
AT1G69760
AT1G69870
AT1G70410
AT1G71880
AT1G71940
AT1G71950
AT1G72175
AT1G72416
AT1G72600
AT1G72610
AT1G75850
AT1G75860
AT1G76150
AT1G76160
AT1G80130
AT2G04795
AT2G05520
AT2G15960
AT2G17450
AT2G18160
AT2G19160
AT2G20190
AT2G22010
AT2G22090
AT2G22088
AT2G22080
AT2G22125
AT2G22870
AT2G22880
AT2G23340
AT2G26690
AT2G27500
AT2G27690
AT2G28080
AT2G28305
AT2G28550
AT2G28900
AT2G29450
AT2G29670
AT2G30870
AT2G30880
AT2G31200
AT2G31560
AT2G32200
AT2G32235
AT2G32240
AT2G33370
AT2G33380
AT2G34250
AT2G34770
AT2G34780
AT2G34930
AT2G36220
AT2G36230
AT2G36830
AT2G37530
AT2G37540
AT2G38230
AT2G38240
AT2G38290
AT2G38310
AT2G39120
AT2G39130
AT2G39210
AT2G39980
AT2G40020
AT2G40880
AT2G40890
AT2G41430
AT2G42520
AT2G42530
AT2G42540
AT2G43520
AT2G44430
AT2G45160
AT2G46070
AT2G46080
AT2G46370
AT2G48060
AT3G02560
AT3G02880
AT3G02910
AT3G03990
AT3G04470
AT3G04730
AT3G05200
AT3G05580
AT3G05660
AT3G06070
AT3G07150
AT3G07160
AT3G07390
AT3G08580
AT3G09430
AT3G09440
AT3G11170
AT3G11580
AT3G12120
AT3G12630
AT3G12640
AT3G12780
AT3G13860
AT3G13870
AT3G14200
AT3G15890
AT3G16640
AT3G17090
AT3G17380
AT3G17390
AT3G17609
AT3G17611
AT3G17650
AT3G17660
AT3G19960
AT3G21230
AT3G23000
AT3G23010
AT3G23810
AT3G23820
AT3G25760
AT3G25770
AT3G25780
AT3G26000
AT3G30770
AT3G30775
AT3G43720
AT3G47420
AT3G48520
AT3G49230
AT3G49220
AT3G50650
AT3G50760
AT3G50970
AT3G51600
AT3G52470
AT3G52480
AT3G52500
AT3G52990
AT3G53430
AT3G54400
AT3G54420
AT3G54430
AT3G54920
AT3G58790
AT3G58780
AT3G60080
AT3G61060
AT3G61070
AT4G03400
AT4G05010
AT4G05330
AT4G05320
AT4G08170
AT4G13930
AT4G13940
AT4G16500
AT4G17520
AT4G17530
AT4G18010
AT4G18710
AT4G21410
AT4G23270
AT4G23630
AT4G23640
AT4G24740
AT4G24960
AT4G27660
AT4G27720
AT4G27730
AT4G28240
AT4G30190
AT4G30530
AT4G30650
AT4G30996
AT4G31000
AT4G31805
AT4G31800
AT4G32190
AT4G32800
AT4G33905
AT4G33985
AT4G34050
AT4G35320
AT4G35480
AT4G35485
AT4G36000
AT4G36010
AT4G36500
AT4G36830
AT4G38800
AT4G38810
AT4G39080
AT4G39090
AT4G39260
AT4G39840
AT5G01380
AT5G01720
AT5G02500
AT5G02840
AT5G02850
AT5G03110
AT5G04340
AT5G05440
AT5G05600
AT5G07580
AT5G07590
AT5G08310
AT5G11650
AT5G11740
AT5G11970
AT5G11975
AT5G12010
AT5G12050
AT5G15200
AT5G15400
AT5G15410
AT5G15650
AT5G15960
AT5G15970
AT5G15980
AT5G16010
AT5G16020
AT5G17300
AT5G17350
AT5G17460
AT5G17920
AT5G19900
AT5G20190
AT5G20480
AT5G25280
AT5G25340
AT5G25350
AT5G28300
AT5G38700
AT5G38710
AT5G39020
AT5G40380
AT5G40390
AT5G42570
AT5G43160
AT5G43170
AT5G43190
AT5G43880
AT5G43890
AT5G44565
AT5G44567
AT5G44720
AT5G44730
AT5G46340
AT5G46330
AT5G48920
AT5G48930
AT5G49910
AT5G49920
AT5G52190
AT5G52200
AT5G52170
AT5G52310
AT5G52882
AT5G53290
AT5G53300
AT5G53310
AT5G53320
AT5G53540
AT5G54160
AT5G54165
AT5G54170
AT5G54300
AT5G55050
AT5G55090
AT5G57660
AT5G58210
AT5G58900
AT5G59030
AT5G59570
AT5G59580
AT5G60850
AT5G61780
AT5G61790
AT5G62070
AT5G62350
AT5G62360
AT5G62370
AT5G62520
AT5G62530
AT5G62770
AT5G63130
AT5G63135
AT5G63370
AT5G63375
AT5G63450
AT5G64750
AT5G64760
AT5G65290
AT5G65300
AT5G66900
