# Supplementary material for: H3.1K27me1 loss confers Arabidopsis resistance to Geminivirus by sequestering DNA repair proteins onto host genome
Source: Nat Commun. 2023 Nov 18;14:7484. doi: 10.1038/s41467-023-43311-1 (PMC10657422; doi:10.1038/s41467-023-43311-1)
Supplement: Supplementary file 7 — Dataset 4 [file 41467_2023_43311_MOESM7_ESM.xlsx]

## Sheet: Sheet4
List of genes showed increased RAD51ChIP signal Ino-atxr5 atxr6 vs Mock-atxr5 atxr6 in Supplementary Fig. 13a and 13b
ID
AT1G01560
AT1G04440
AT1G07510
AT1G08830
AT1G08930
AT1G08940
AT1G09932
AT1G10340
AT1G10470
AT1G11303
AT1G11310
AT1G17680
AT1G19210
AT1G20330
AT1G20500
AT1G20510
AT1G21250
AT1G22410
AT1G22940
AT1G24130
AT1G24140
AT1G24145
AT1G24147
AT1G24150
AT1G27290
AT1G28480
AT1G29290
AT1G29690
AT1G31130
AT1G32050
AT1G34750
AT1G35210
AT1G35710
AT1G42470
AT1G42980
AT1G42990
AT1G50920
AT1G56510
AT1G56520
AT1G57850
AT1G58420
AT1G59590
AT1G59820
AT1G59870
AT1G63770
AT1G63840
AT1G66090
AT1G66880
AT1G67140
AT1G67880
AT1G72910
AT1G72920
AT1G72930
AT1G73010
AT1G73790
AT1G73805
AT1G74929
AT1G74930
AT1G75370
AT1G76965
AT1G76970
AT2G04495
AT2G13790
AT2G14080
AT2G14560
AT2G17040
AT2G18690
AT2G23810
AT2G24600
AT2G24850
AT2G25510
AT2G26190
AT2G27660
AT2G31862
AT2G31865
AT2G31880
AT2G31890
AT2G32680
AT2G33110
AT2G33120
AT2G36780
AT2G36850
AT2G38470
AT2G38480
AT2G40140
AT2G40750
AT2G41090
AT2G41100
AT2G41105
AT2G42580
AT2G43310
AT2G43320
AT2G45160
AT2G46390
AT2G46400
AT3G01280
AT3G01290
AT3G03380
AT3G04210
AT3G04630
AT3G04640
AT3G07195
AT3G07200
AT3G09830
AT3G09840
AT3G10920
AT3G10930
AT3G11000
AT3G11010
AT3G11810
AT3G11820
AT3G12780
AT3G12830
AT3G14200
AT3G15520
AT3G15530
AT3G16720
AT3G17090
AT3G19580
AT3G22160
AT3G22231
AT3G23010
AT3G23120
AT3G23750
AT3G27540
AT3G27550
AT3G27850
AT3G27860
AT3G28450
AT3G29000
AT3G29010
AT3G44350
AT3G44630
AT3G44635
AT3G45640
AT3G45650
AT3G45730
AT3G45740
AT3G45860
AT3G46090
AT3G47570
AT3G48620
AT3G49780
AT3G50480
AT3G50930
AT3G51920
AT3G52390
AT3G52400
AT3G52430
AT3G54650
AT3G54810
AT3G56400
AT3G57260
AT3G60420
AT3G63170
AT4G01090
AT4G01870
AT4G02410
AT4G04570
AT4G05020
AT4G12720
AT4G13810
AT4G14360
AT4G14365
AT4G14400
AT4G18870
AT4G18880
AT4G19150
AT4G19230
AT4G19520
AT4G23010
AT4G23170
AT4G23180
AT4G23190
AT4G23220
AT4G23270
AT4G23800
AT4G23810
AT4G25100
AT4G27270
AT4G27280
AT4G29900
AT4G33050
AT4G33985
AT4G34150
AT4G34160
AT4G34390
AT4G34400
AT4G34470
AT4G34480
AT4G35600
AT4G36990
AT4G39670
AT5G01720
AT5G01730
AT5G03110
AT5G03204
AT5G03210
AT5G03345
AT5G03350
AT5G04140
AT5G04150
AT5G06310
AT5G06320
AT5G11970
AT5G11975
AT5G13110
AT5G13120
AT5G13320
AT5G24340
AT5G24350
AT5G19210
AT5G19220
AT5G21090
AT5G21910
AT5G21920
AT5G21960
AT5G22370
AT5G22380
AT5G22570
AT5G24530
AT5G24590
AT5G26030
AT5G26040
AT5G26920
AT5G27420
AT5G38210
AT5G39670
AT5G39680
AT5G40540
AT5G41100
AT5G41740
AT5G41750
AT5G42380
AT5G42530
AT5G44568
AT5G45110
AT5G45113
AT5G46470
AT5G46510
AT5G46780
AT5G47060
AT5G47070
AT5G47850
AT5G47910
AT5G48390
AT5G48385
AT5G48657
AT5G51460
AT5G51465
AT5G52750
AT5G52760
AT5G53560
AT5G53570
AT5G54710
AT5G54720
AT5G58110
AT5G60900
AT5G61220
AT5G61210
AT5G61600
AT5G61910
AT5G61900
AT5G62460
AT5G62575
AT5G62570
AT5G63490
AT5G64660
AT5G66200
AT5G66210

## Sheet: Sheet5
List of gnes showed decreased RAD51ChIP signal Ino-atxr5 atxr6 vs Mock-atxr5 atxr6 in Supplementary Fig. 13a
ID
AT1G01040
AT1G07590
AT1G07600
AT1G20430
AT1G20440
AT1G20450
AT1G29670
AT1G29680
AT1G55330
AT1G55335
AT1G55325
AT2G22870
AT2G22880
AT2G29450
AT2G32235
AT2G32240
AT2G33370
AT2G33380
AT2G34930
AT2G42520
AT2G42530
AT2G42540
AT2G46370
AT3G06070
AT3G25760
AT3G25770
AT3G54920
AT4G03400
AT4G23630
AT4G23640
AT4G24960
AT4G27660
AT4G30650
AT4G32190
AT5G15960
AT5G15970
AT5G15980
AT5G16010
AT5G16020
AT5G38700
AT5G52310
AT5G62360
AT5G62370
AT1G01090
AT1G06360
AT1G06550
AT1G06760
AT1G09340
AT1G09800
AT1G13190
AT1G21700
AT1G24460
AT1G24560
AT1G28200
AT1G30440
AT1G47265
AT1G48920
AT1G48930
AT1G51200
AT1G56090
AT1G72390
AT1G77130
AT1G79840
AT1G80260
AT2G01008
AT2G05620
AT2G07981
AT2G10608
AT2G12200
AT2G12205
AT2G15230
AT2G15970
AT2G15980
AT2G18750
AT2G21370
AT2G22760
AT2G22795
AT2G24640
AT2G25410
AT2G25970
AT2G26080
AT2G26780
AT2G27830
AT2G31380
AT2G31390
AT2G33170
AT2G34300
AT2G36880
AT2G37890
AT3G01345
AT3G01560
AT3G01570
AT3G01790
AT3G09500
AT3G09650
AT3G10650
AT3G12620
AT3G13460
AT3G18440
AT3G19290
AT3G19420
AT3G21570
AT3G22120
AT3G23620
AT3G26520
AT3G27810
AT3G27809
AT3G28220
AT3G41762
AT3G44310
AT3G48060
AT3G52660
AT3G52950
AT3G53180
AT3G53420
AT3G55610
AT3G57350
AT3G57760
AT3G57770
AT3G60260
AT4G00170
AT4G09510
AT4G12770
AT4G15210
AT4G15802
AT4G16480
AT4G17470
AT4G23600
AT4G24550
AT4G27550
AT4G27560
AT4G28610
AT4G29905
AT4G31850
AT4G35100
AT4G35730
AT4G39460
AT5G02810
AT5G02870
AT5G04480
AT5G05750
AT5G08130
AT5G09240
AT5G09250
AT5G13020
AT5G13200
AT5G13280
AT5G13650
AT5G16330
AT5G16486
AT5G17840
AT5G17880
AT5G20180
AT5G20680
AT5G24710
AT5G39471
AT5G41790
AT5G51630
AT5G56010
AT5G56890
AT5G61670
AT5G63340
AT5G63320

## Sheet: Sheet6
List of genes showed decreased RAD51ChIP signal Ino-Col-0 vs Mock-Col-0 in Supplementary Fig. 13a
ID
AT1G01040
AT1G01460
AT1G01470
AT1G03870
AT1G05010
AT1G07150
AT1G07590
AT1G07600
AT1G17420
AT1G20430
AT1G20440
AT1G20450
AT1G29390
AT1G29395
AT1G29670
AT1G29680
AT1G51805
AT1G55330
AT1G55335
AT1G55325
AT1G56570
AT1G56580
AT1G65390
AT1G65410
AT1G65960
AT1G70410
AT1G72416
AT1G72600
AT1G72610
AT1G75850
AT1G75860
AT1G76150
AT1G76160
AT2G05520
AT2G15960
AT2G17450
AT2G18160
AT2G22090
AT2G22088
AT2G22080
AT2G22870
AT2G22880
AT2G23340
AT2G27690
AT2G28550
AT2G29450
AT2G29670
AT2G32235
AT2G32240
AT2G33370
AT2G33380
AT2G37530
AT2G37540
AT2G38230
AT2G38240
AT2G38310
AT2G41430
AT2G42530
AT2G42540
AT2G46370
AT3G02910
AT3G04730
AT3G05660
AT3G06070
AT3G11170
AT3G11580
AT3G12630
AT3G12640
AT3G13860
AT3G13870
AT3G17380
AT3G17390
AT3G23000
AT3G23010
AT3G23820
AT3G25760
AT3G25770
AT3G43720
AT3G47420
AT3G48520
AT3G50970
AT3G52500
AT3G54920
AT4G03400
AT4G13940
AT4G18010
AT4G21410
AT4G24740
AT4G24960
AT4G27660
AT4G30530
AT4G30650
AT4G32190
AT4G34050
AT4G38810
AT5G02500
AT5G02840
AT5G05440
AT5G12050
AT5G15200
AT5G15410
AT5G15650
AT5G15960
AT5G15970
AT5G15980
AT5G20190
AT5G38700
AT5G38710
AT5G40390
AT5G43190
AT5G43890
AT5G46340
AT5G46330
AT5G52310
AT5G53300
AT5G54160
AT5G55090
AT5G57660
AT5G59030
AT5G60850
AT5G62350
AT5G62360
AT5G62370
AT5G64750
AT5G64760
AT5G65290
AT5G65300
AT2G18750
AT5G04480
AT5G20180
AT5G41790
AT1G05100
AT1G06640
AT1G06645
AT1G07280
AT1G11530
AT1G11540
AT1G12110
AT1G12610
AT1G19565
AT1G19570
AT1G19670
AT1G32120
AT1G35140
AT1G36370
AT1G49450
AT1G55850
AT1G66730
AT1G67740
AT1G68440
AT1G78100
AT1G79750
AT2G19650
AT2G21970
AT2G21960
AT2G26600
AT2G30040
AT2G34650
AT2G35290
AT2G38870
AT2G43540
AT2G45680
AT2G46830
AT3G02140
AT3G12980
AT3G15000
AT3G19680
AT3G19690
AT3G47960
AT3G47950
AT3G50260
AT3G50750
AT3G56010
AT3G61580
AT4G00360
AT4G00370
AT4G12730
AT4G17080
AT4G17085
AT4G17090
AT4G22310
AT4G22320
AT4G22580
AT4G24805
AT4G27140
AT4G30440
AT4G32290
AT4G36900
AT4G37930
AT5G08610
AT5G17490
AT5G40870
AT5G42090
AT5G42100
AT5G42110
AT5G42310
AT5G44130
AT5G52510
AT5G54930
AT5G54940
AT5G56980
AT5G56985
AT5G57840
AT5G57940
AT5G58640
AT5G58650
AT5G59730
AT5G59920
AT5G62220
AT5G66570
AT5G67210
AT5G67220
AT5G67300

## Sheet: Sheet7
List of genes showed increased RAD51ChIP signal Ino-Col-0 vs Mock-Col-0 in Supplementary Fig. 13a
ID
AT1G10340
AT1G35710
AT1G61140
AT1G59590
AT1G73790
AT1G73805
AT2G04495
AT2G18690
AT2G26190
AT3G11000
AT3G11010
AT3G12780
AT3G29000
AT1G65060
AT1G72920
AT1G72930
AT3G29010
AT3G46090
AT3G57260
AT4G04570
AT4G12720
AT4G14360
AT4G14365
AT4G33050
AT5G13320
AT5G22380
AT5G22570
AT5G26920
AT5G39670
AT5G39680
AT5G41100
AT5G41750
AT5G44568
AT5G51460
AT5G51465
AT1G72940
AT5G52750
AT5G52760
AT5G62570
AT5G62575
AT1G05940
AT1G10330
AT1G18530
AT1G18540
AT1G19330
AT1G26730
AT1G50320
AT1G52670
AT1G57630
AT1G63940
AT1G68010
AT2G13790
AT2G20760
AT2G23810
AT1G68650
AT1G68660
AT1G72330
AT2G30770
AT2G30766
AT1G74710
AT1G76810
AT1G78610
AT2G18760
AT2G30760
AT2G19710
AT2G23290
AT2G25760
AT2G26140
AT2G31810
AT2G28800
AT2G31510
AT2G33520
AT2G36530
AT2G36990
AT2G31862
AT2G31865
AT2G37560
AT2G43970
AT2G44970
AT3G10900
AT3G06010
AT3G13080
AT2G36160
AT3G16500
AT3G23580
AT3G29170
AT3G45040
AT3G46080
AT3G49350
AT3G56330
AT3G56340
AT3G59420
AT3G61800
AT4G01210
AT2G46390
AT2G46400
AT4G02220
AT4G02510
AT4G13350
AT4G24290
AT4G25430
AT4G25640
AT4G25630
AT4G31790
AT4G34260
AT4G39030
AT4G39040
AT5G02490
AT5G04895
AT5G05170
AT5G09420
AT5G10060
AT5G10400
AT3G18290
AT5G10900
AT5G18270
AT5G28540
AT5G46500
AT5G61240
AT5G63700
AT3G25250
AT3G45640
AT3G45650
AT3G52430
AT3G56400
AT4G13590
AT4G25880
AT4G17490
AT4G29900
AT4G30790
AT5G05470
AT5G15610
AT5G45710
AT5G47120
AT1G01560
