# Supplementary material for: H3.1K27me1 loss confers Arabidopsis resistance to Geminivirus by sequestering DNA repair proteins onto host genome
Source: Nat Commun. 2023 Nov 18;14:7484. doi: 10.1038/s41467-023-43311-1 (PMC10657422; doi:10.1038/s41467-023-43311-1)
Supplement: Supplementary file 8 — Dataset 5 [file 41467_2023_43311_MOESM8_ESM.xlsx]

## Sheet: Sheet2
List of 365 transcripts selected from a total of 4800 DEGs based on the clustering Fig. 2a and Fig. 2b
ID
AT2G25590.1
AT3G50880.1
AT4G25470.1
AT5G20990.2
AT2G46290.1
AT3G05945.1
AT4G16770.1
AT4G02715.1
AT1G01695.1
AT3G10720.1
AT5G27100.1
AT4G06980.1
AT4G29610.1
AT1G22940.1
AT4G12320.1
AT1G59930.1
AT2G11778.1
AT1G08460.2
AT2G24110.1
AT2G07835.1
AT5G55470.1
ATMG00090.1
AT3G21470.1
ATMG00010.1
AT2G04735.1
AT5G45840.2
AT4G29100.2
ATMG00200.1
AT1G03010.1
AT2G43745.1
AT1G04027.1
AT4G26640.7
AT5G60310.1
AT1G16800.2
AT1G25209.1
ATCG00510.1
ATCG00690.1
AT1G62150.1
AT4G21326.1
AT3G13275.1
AT5G34795.1
AT1G64380.1
AT1G45248.2
AT2G12440.1
AT1G78070.1
AT5G52310.1
AT2G26890.1
AT3G08850.1
AT3G01460.1
AT3G28430.1
AT5G15680.1
AT3G27060.1
AT4G34510.1
AT2G15810.1
AT5G29040.1
AT2G01440.1
AT1G05035.1
AT3G19490.1
AT3G27420.1
AT4G13370.1
AT2G32240.1
AT5G01830.1
AT2G46180.1
AT4G02400.1
AT4G18240.1
AT4G13750.1
AT5G63820.1
AT3G09415.1
AT3G50120.1
AT1G04313.1
AT2G40085.1
ATMG00020.1
ATMG00030.1
AT3G55840.1
AT3G60550.1
AT1G20750.1
AT5G27845.1
AT4G30290.1
AT2G15800.1
AT4G25490.1
AT1G52830.1
AT2G42920.1
AT1G51430.1
AT5G63650.1
AT3G18730.1
AT1G22470.1
AT5G12940.1
AT5G02430.1
ATCG00340.1
ATCG00350.1
AT1G01960.1
AT2G11240.1
AT2G22600.1
AT4G01740.1
AT3G43440.1
AT3G56450.1
AT3G25600.1
AT3G28340.1
AT5G59450.1
AT1G03730.1
AT3G23170.1
AT1G54450.1
AT4G19090.1
AT3G00800.1
AT3G02710.1
AT1G15740.1
AT1G16370.1
AT1G06577.1
AT2G00840.1
AT3G07800.1
AT1G60500.1
AT3G27630.1
AT2G18193.1
AT4G11521.1
AT4G02845.1
AT5G02770.1
AT5G11500.1
AT4G36648.1
AT5G02630.1
AT1G27020.1
AT2G34655.1
ATCG00590.1
AT2G18370.1
AT5G07830.1
AT2G47390.1
AT5G61460.1
AT1G15940.1
AT3G01160.1
AT5G16860.1
AT4G02710.1
AT4G02750.1
AT1G77810.2
AT2G31970.1
AT4G16892.1
AT5G46460.1
AT3G02330.1
AT3G11020.1
AT5G61160.1
AT1G09220.1
AT3G47840.1
AT4G16146.1
AT5G61380.1
AT3G26782.1
AT5G24460.1
AT1G76820.1
AT1G08890.1
AT5G23575.1
AT4G14230.1
AT5G54960.1
AT2G19450.1
AT2G22450.1
AT1G20630.1
AT2G46240.1
AT1G53700.1
AT2G18170.1
AT2G37520.1
AT1G07040.1
AT5G18525.1
AT5G04520.1
AT3G45300.1
AT3G49620.1
AT4G37170.1
AT3G29034.1
AT1G30720.1
AT5G64120.1
AT5G00980.1
AT4G30500.1
AT3G63090.1
AT1G63780.1
AT4G29820.1
AT3G12860.1
AT5G52450.1
AT5G17190.1
AT5G39850.1
AT3G09020.1
AT3G48440.1
AT3G29810.1
AT4G32605.1
AT5G01120.1
AT4G17710.1
AT5G41400.1
AT4G23760.1
AT5G38890.1
AT1G14600.1
AT3G47050.1
AT1G13750.1
AT1G30170.1
AT4G22960.1
AT5G60250.1
AT3G58750.1
AT5G07620.1
AT1G66040.1
AT3G54640.1
AT2G26560.1
AT4G15236.1
AT1G14642.1
AT1G17147.1
AT2G29720.1
AT5G54640.1
AT5G59240.1
AT4G25120.1
AT4G25540.1
AT5G51730.1
AT2G34650.1
AT3G05970.1
AT2G33150.1
AT2G42790.1
AT1G23010.1
AT5G51570.1
AT4G24690.1
AT5G65750.1
AT1G53110.1
AT3G52115.1
AT4G26270.1
AT4G36550.1
AT3G02680.1
AT5G56660.1
AT2G22100.1
AT4G23030.1
AT5G07610.1
AT5G51070.1
AT5G48020.1
AT4G18930.1
AT5G37600.1
AT5G38530.1
AT5G48390.1
AT5G49680.2
AT2G47680.1
AT3G45290.1
AT1G71400.1
AT1G16530.1
AT3G18400.1
AT1G62760.1
AT1G22240.1
AT3G26180.1
AT1G16090.1
AT5G52730.1
AT5G57820.1
AT3G50373.1
AT3G61620.2
AT4G30350.1
AT5G06410.1
AT5G12930.1
AT2G22560.1
AT5G45400.1
AT5G61370.1
AT1G62260.1
AT4G21230.1
AT2G39820.1
AT2G00370.1
AT2G37980.1
AT2G06990.1
AT4G19860.1
AT2G31320.1
AT4G25480.1
AT3G44900.1
AT3G47110.1
AT5G63730.1
AT1G17615.1
AT4G23010.3
AT5G15420.1
ATMG01120.1
AT1G55860.1
AT1G80070.1
AT4G15180.1
AT2G17930.1
AT5G23110.1
AT2G07733.1
AT1G54890.1
AT2G42270.1
AT2G41960.1
AT2G48110.1
AT3G59930.1
AT2G07786.1
AT3G08530.1
AT3G27670.1
AT1G68790.1
AT4G13494.1
AT5G28330.1
AT1G73066.1
AT4G36520.1
AT5G16730.1
AT5G44800.1
AT3G15440.1
AT2G33830.2
AT5G41260.1
AT4G30700.1
AT5G44910.1
AT4G21070.1
AT5G08230.1
AT1G23965.1
AT2G21910.1
AT3G23020.1
AT2G33435.1
AT4G27100.2
ATCG00120.1
ATCG00280.1
ATCG00330.1
ATCG00890.1
AT2G24230.1
AT4G07825.1
ATCG00960.1
ATCG01170.1
ATCG00070.1
ATCG01180.1
AT3G11550.1
AT4G17170.1
AT5G57760.1
AT3G03830.1
AT4G14560.1
AT3G15356.1
AT5G08540.1
AT5G02820.1
AT5G18080.1
AT3G10050.1
AT5G44340.1
AT4G33090.1
AT1G75660.1
AT2G25050.1
AT3G01520.1
AT1G63300.1
AT5G10540.1
AT5G62410.1
AT3G58500.1
AT3G19050.1
AT5G11540.1
AT4G22756.1
AT1G19440.1
AT5G56140.1
AT1G24610.1
AT5G17840.1
AT2G34180.1
AT5G45820.1
ATCG00270.1
ATCG00300.1
AT2G21390.1
AT3G11130.1
AT4G39350.1
AT5G56890.1
AT5G24710.1
AT5G62220.1
AT3G07990.1
AT4G00040.1
AT1G72470.1
AT1G62030.1
AT4G34110.1
AT2G26910.1
AT1G20260.1
AT4G33500.1
AT5G45390.1
AT3G05350.1
AT5G06340.1
AT3G28710.1
AT5G02240.1
ATCG00080.1
ATCG00920.1
ATCG00950.1
AT1G62960.1
AT5G32450.1
AT2G25210.1
AT5G01090.1
AT1G76030.1
AT2G42490.1
AT1G21070.1
AT4G04692.1

## Sheet: Sheet3
List of genes from Protein-protein interaction (PPI) network in Fig. 2d.
ID
AT3G48190
AT5G40820
AT1G25580
AT5G20850
AT2G06510
AT2G31865
AT4G02390
AT3G07800
AT5G64060
AT5G48720
AT5G24280
AT4G29170
at4g19130
AT1G13330
AT4G37490
AT1G05490
AT4G21070
AT1G20750
AT5G61460
AT2G31320
AT2G17930
AT2G20330
AT4G38560
AT1G08400
AT1G54440
AT1G48580
AT1G51130
AT1G52530
AT1G55915
AT3G02860,
AT1G53025
AT4G05360
AT1G19480
AT5G11470
AT3G51690
AT3G15605
AT1G05910
AT1G72270,
AT1G60783
AT4G36080
AT3G61800
AT4G26630
AT5G07400
AT3G42660
AT1G04650
AT1G48580
AT1G52530
AT1G29630
AT2G07690
AT1G44900
AT1G78650
AT5G22010
AT5G22750
AT2G05635
AT2G16440
AT5G05490

## Sheet: Sheet1
Primers for genotyping
CYCB1 SALK_200647_C P LP	AGAGGGGAGTACACTGGATGG
CYCB1 SALK_200647_C P RP	TCCATCAATGGTAGCTGCTTC
RAD51 SAIL_873_C08 LP	TTCAGGATGGTGTCTCAGAGC
RAD51 SAIL_873_C08 RP	ATGCCAAGGTTGACAAGATTG
ATR SALK_032841 LP	GCAGCAAAAATTTCTTGGTTG
ATR SALK_032841 RP	ACTTCAAGGGTTCCGATGTTC
ATM SALK_040423C LP	CACAAAGCAGCAACGGTCAAGG
ATM- SALK_040423C RP	AAGGGTTTCATCGGATATGCCGT
FAS2 SALK_033228 LP	CATTCGTTTTTCTCCATCTGG
FAS2 SALK_033228 RP	AGGTGACCATGACAATCTTCG
RPA1A SALK_017580 LP	TCGTTTCCTCATTTCAGATGG
RPA1A SALK_017580 RP	TCGACCTTGGTATGGATTGAG
MBD9 SALK039302 LP	CTGTTGAACCTCCATTCCAAG
MBD9 SALK039302 RP	TAAGCCAGATGGTGGTGATTC
SAC3B SALK065672 LP	TCCCTCTTAGCAGAGGAGGAC
SAC3B SALK065672 RP	ATGATAACCATCGACTGGCTG
BRCA1 SALK014731 LP	CAAAGAGTCGCTTTGTTCCTG
BRCA1 SALK014731 RP	TATCACTTGCCTTTTCAACGG
HTR1 SALK_069666 LP	TGACGTTTTCTCAACACATTTTG
HTR1 SALK_069666 RP	TCTCCTTCTTAAGCCCTCTCG
HTR2 SALK_022688 LP	TAATCCAACAGTCCAACGTCC
HTR2 SALK_022688 RP	AGGTAAGCTTCAGCAGCTTCC
HTR3 SALK_078768 LP	TCAGGTTAAATTCAACTCTTTTGG
HTR3 SALK_078768 RP	AAAAGCATCCCAACCTCACTC
HTR9 SALK_148171 LP	AATAACAACCACACTGCAGCC
HTR9 SALK_148171 RP	AGGCATTTCATCGAACATCTG
HOP2 SALK_136002 LP	GCACGAGCAATGATAGAAAGC
HOP2 SALK_136002 RP	GCACAAATTGAAACCCAAGTG
CHR31 SALK_204501C LP	CAGGTCTTGATGGCTCTTCAG
CHR31 SALK_204501C RP	GGAGAAGAAATCAGGTCCCAG
TK1A SALK_097767C LP	TCAGAGTTTGGAATTGCTTGG
TK1A SALK_097767C RP	AAAATGATTGGCAGCTTGATG
SOG1 SALK_039420 LP	ACCAAACATGTTTGTCTGCAG
SOG1 SALK_039420 RP	AAAATCAATATTTCAAGCAATCCC
LBb 1.3	ATTTTGCCGATTTCGGAAC
LB3	TAGCATCTGAATTTCATAACCAATCTCGATACAC
Primers for q-PCR
UBQ10 For	AATTGGAGGATGGTCGTACTTT
UBQ10 Rev	CAAAGTCTTGACGAAGATCTGC
TUBULIN For	GAGATTCAAATCCGACGGAGGA
TUBULIN Rev	GGCAATCGCTTTCTGACCGTTTC
virus Primer 5 For	TCCGTTGCGAAACGAACAGC
virus Primer 5 Rev	CGATGAGAGCTTCTGGGCCG
virus Primer 8 For	TCTCCTGGATTGCACAGCACG
virus Primer 8 Rev	AACCGGCAAGACCATGTGGG
viral Plasmid For	GCTGTAGGTATCTCAGTTCGGTG
viral Plasmid Rev	AGCGCAGATACCAAATACTGTCC
5.8s rDNA For	TCGATGAAGAACGTAGCGAA
5.8s rDNA Rev	TTGTGACACCCAGGCAGACGT
rDNA For	CTGTGAAACTGCGAATGGCTC
rDNA Rev	TCATCAGAGCAACGGGCAGAG
AT1G40104 For	AACCGCAACCGGATCTTAAAGGT
AT1G40104 Rev	CGCCTTTAAGATCCGGTTGCGG
AT2G23810 For	GGAGCTGGTGAAGCTATTGAAGG
AT2G23810 Rev	CCTTGTAGAAACTATTGACAGG
AT4G29780 For	GGTCATGGAGGAGTTAAAGCGG
AT4G29780 Rev	ACCACCCTTAACGTCTTCCTCC
AT5G06320 For	CCCAACCAACAACCTCCGATAC
AT5G06320 Rev	TCGTGTTCTTATGTCCCTGG
AT4G34150 For	CAACACTCTCTCCACTGATGAC
AT4G34150 Rev	GTCGTCGTATTCCTGAGAAAG
AT2G45820 For	TTGTGTGTGTTTGGTCAGATGTG
AT2G45820 Rev	CTAAGTTGAGCTTCTACGGCTGC
