# Supplementary material for: H3.1K27me1 loss confers Arabidopsis resistance to Geminivirus by sequestering DNA repair proteins onto host genome
Source: Nat Commun. 2023 Nov 18;14:7484. doi: 10.1038/s41467-023-43311-1 (PMC10657422; doi:10.1038/s41467-023-43311-1)
Supplement: Supplementary file 10 — Source data [file 41467_2023_43311_MOESM10_ESM.xlsx]

## Sheet: Fig 1 g southern blot
Fig. 1 g soutern blot

## Sheet: Fig.3b western blot
	Fig, 3b

## Sheet: Fig.4b western blot
Fig.4b

## Sheet: Fig. 7b western blot
Fig.7b western blot

## Sheet: Extended data Fig. 2a
Extended data Fig. 2a

## Sheet: Extended data Fig. 3f
Extended data Fig. 3f

## Sheet: Extended data Fig. 4
Extended data Fig. 4 c

## Sheet: Extended data Fig. 8 a-f
Extended data Fig. 8a								Extended data Fig. 8b
Extended data Fig. 8c										Extended data Fig. 8d
	Extended data Fig. 8e
											Extended data Fig. 8f

## Sheet: Extended data Fig. 13c
Extended data Fig. 13c

## Sheet: Fig. 1 b,f
Fig. 1b Percentage of sympomatic plants
	Col-0				atxr5 atxr6				atxr5		atxr6
	rep1	rep2	rep3		rep1	rep2	rep3		rep1		rep1
9 dpi (days post inoculation)	23.3	26.7	23.3		0	0	3.3		6.7		16.7
11 dpi	40	56.7	53.3		10	13.3	20		53.3		66.7
13 dpi	83.3	73.3	70		23.3	30	26.7		76.7		83.3
15 dpi	93.3	83.3	73.3		43.3	46.7	33.3		90		93.3
	9 dpi Col-0 vs atxr5 atxr6 P = 0.0001				11 dpi Col-0 vs atxr5 atxr6 P = 0.0038
	13 dpi Col-0 vs atxr5 atxr6 P = 0.0004				15 dpi Col-0 vs atxr5 atxr6 P = 0.0039
Fig. 1f Percentage of sympomatic plants		Col-0				atxr5 atxr6				atsac3b				atsac3b atxr5/6				mbd9				mbd9 atxr5 atxr6				brca1				brca1 atxr5 atxr6
	rep1	rep2	rep3		rep1	rep2	rep3		rep1	rep2	rep3		rep1	rep2	rep3		rep1	rep2	rep3		rep1	rep2	rep3
13 dpi	63.9	69.4	58.3		19.4	22.2	13.9		58.3	61.1	55.6		55.6	52.8	61.1		50	52.8	61.1		52.8	58.3	55.6		50	55.6	61.1		55.6	47.2	44.4
14 dpi	77.7	80.6	66.7		22.2	25	16.7		75	66.7	61.1		61.1	66.7	63.9		75	69.4	72.2		69.4	63.9	75		77.8	69.4	72.2		63.9	66.7	58.3
15 dpi	83.3	88.9	80.6		27.8	33.3	25		83.3	88.9	80.6		86.1	75	77.7		83.3	88.9	86.1		80.5	83.3	80.5		88.9	83.3	80.5		75	72.2	66.7
	13 dpi Col-0 vs atxr5 atxr6 P = 0.0004; sac3b atxr5 atxr6 vs atxr5 atxr6 P = 0.0004; mbd9 atxr5 atxr6 vs atxr5 atxr6 P = 0.0002; brca1 atxr5 atxr6 vs atxr5 atxr6 P = 0.0018;
	13 dpi Col-0 vs sac3b P = 0.1967; sac3b atxr5 atxr6 vs Col-0 P = 0.1413; mbd9 vs Col-0 P = 0.1165; mbd9 atxr5 atxr6 vs Col-0 P = 0.0811; brca1vs Col-0 P = 0.1410; brca1 atxr5 atxr6 vs Col-0 P = 0.0334;
	14 dpi Col-0 vs atxr5 atxr6 P = 0.0004; sac3b atxr5 atxr6 vs atxr5 atxr6 P = 0.0001; mbd9 atxr5 atxr6 vs atxr5 atxr6 P = 0.0003; brca1 atxr5 atxr6 vs atxr5 atxr6 P = 0.0003;
	14 dpi Col-0 vs sac3b P = 0.2746; sac3b atxr5 atxr6 vs Col-0 P = 0.0705; mbd9 vs Col-0 P = 0.5701; mbd9 atxr5 atxr6 vs Col-0 P = 0.3536; brca1vs Col-0 P = 0.7227; brca1 atxr5 atxr6 vs Col-0 P = 0.0701;
	15 dpi Col-0 vs atxr5 atxr6 P < 0.0001; sac3b atxr5 atxr6 vs atxr5 atxr6 P = 0.0003; mbd9 atxr5 atxr6 vs atxr5 atxr6 P < 0.0001; brca1 atxr5 atxr6 vs atxr5 atxr6 P = 0.0002;
	15 dpi Col-0 vs sac3b P > 0.9999; sac3b atxr5 atxr6 vs Col-0 P = 0.3228; mbd9 vs Col-0 P = 0.5655; mbd9 atxr5 atxr6 vs Col-0 P = 0.3398; brca1vs Col-0 P = 0.9928; brca1 atxr5 atxr6 vs Col-0 P = 0.0198;

[truncated: 15 more sheets: Fig. 2f, g, Fig. 3c,f g, Fig. 4c, Fig. 5 a, b, f, g, i, j, Fig.6 b,d f,g, h, i, j, Fig. 7c, d, f, j, Supplementary Fig. 1, Supplementary Fig. 2, Supplementary Fig. 3, Supplementary Fig. 4, Supplementary Fig. 5, Supplementary Fig 7, Supplementary Fig. 9, Supplememtary Fig. 11, Supplementary Fig, 14]
